# Supplementary material for: Transcriptome-Wide Analysis Reveals a Role for Extracellular Matrix and Integrin Receptor Genes in Otic Neurosensory Differentiation from Human iPSCs
Source: Int J Mol Sci. 2021 Oct 7;22(19):10849. doi: 10.3390/ijms221910849 (PMC8509699; doi:10.3390/ijms221910849)
Supplement: Supplementary file 1 [file ijms-22-10849-s001.zip]

Archive with 9 entries (9 files):
- .DS_Store
- Figure  S1.tif
- Figure  S2.tif
- Figure  S3.tif
- Figure  S4.tif
- Figure S5.tif
- Suppl Mat.pdf
- Table S1.pdf
- Table S2.pdf
